# Supplementary material for: The Effects of Limonin, Myo-Inositol, and L-Proline on the Cryopreservation of Debao Boar Semen
Source: Animals (Basel). 2025 Jul 27;15(15):2204. doi: 10.3390/ani15152204 (PMC12345456; doi:10.3390/ani15152204)
Supplement: Supplementary file 1 [file animals-15-02204-s001.zip]

Archive with 2 entries (2 files):
- Supplementary Materials-1.pdf
- Supplementary Materials-2.pptx
